# Supplementary material for: Microbial Composition on Abandoned and Reclaimed Mining Sites in the Komi Republic (North Russia)
Source: Microorganisms. 2023 Mar 10;11(3):720. doi: 10.3390/microorganisms11030720 (PMC10052540; doi:10.3390/microorganisms11030720)
Supplement: Supplementary file 1 [file microorganisms-11-00720-s001.zip]

Archive with 1 entries (1 files):
- microorganisms-2227093-supplementary.pdf
